# Supplementary material for: Prioritizing options for multi-objective agricultural development through the Positive Deviance approach
Source: PLoS One. 2019 Feb 25;14(2):e0212926. doi: 10.1371/journal.pone.0212926 (PMC6388925; doi:10.1371/journal.pone.0212926)
Supplement: S1 Dataset — Households and locations have been anonymized. Units can be found in Table 1. (XLSX) [file pone.0212926.s004.xlsx]

## Sheet: Steinke et al. S1 Dataset
HHid	Country	Region	Village	HHsizeMAE	HouseholdType	LandOwned	LivestockHoldings	CropDiversity	LivestockDiversity	MarketOrientation	FoodAvailability	FoodInsecureMonths	HDDSGoodSeason	HDDSBadSeason	FarmIncome	Off-farmIncome	GHGEmissions	Gender_MaleControl	Gender_FemaleControl	Gender_MaleYouthControl	Gender_FemaleYouthControl	Reliability	RespondentSex
1	Tanzania	1	1	3.75	couple	3.24	0.16	3	1	0.714593	11359.7	4	7	6	724.783	181.196	518.854	0.382684	0.000976142	0.615364	0.000976142	5	M
2	Tanzania	1	1	7.47	couple	4.05	0	3	0	0.8	2008.03	5	9	7	285.714	0	97.2553	0.321429	0.0357143	0.607143	0.0357143	5	M
3	Tanzania	1	1	2.83	couple	2.025	0.08	4	1	0.911442	4915.29	2	10	2	301.867	0	300.383	0.369003	0.0144221	0.602153	0.0144221	5	M
4	Tanzania	1	1	8.89	couple	2.2275	0	3	0	0.791255	4937.66	3	9	2	826.971	0	339.058	0.247825	0.138203	0.399788	0.214185	4	M
5	Tanzania	1	1	9.77	couple	5.56875	0.07	4	1	0.54999	1884.28	3	10	8	241.071	0	311.647	0.271412	0.135706	0.395254	0.197627	3	M
6	Tanzania	1	1	2.46	woman_single	1.215	0	4	0	0.687084	6608.88	3	10	8	265.964	0	124.677	0.189028	0.189028	0.310972	0.310972	3	F
7	Tanzania	1	1	0.73	woman_single	2.43	0	5	0	0.647852	105723	4	4	1	1190.48	0	630.457	0.486193	0	0.513807	0	3	M
8	Tanzania	1	1	4.72	couple	2.835	0.35	4	1	0.83493	5138.46	5	4	1	482.143	0	796.013	0.305419	0.172414	0.334975	0.187192	3	M
9	Tanzania	1	1	5.34	couple	2.2275	0.15	4	1	0.27486	11173.5	5	4	3	390.476	911.111	427.005	0.29235	0.146175	0.374317	0.187158	3	M
10	Tanzania	1	1	0.86	couple	1.215	0	3	0	0.811299	27518.3	3	6	4	457.143	0	150.264	0.237138	0.118569	0.429528	0.214764	5	F
11	Tanzania	1	2	0.75	woman_single	1.215	1.3	4	2	0.783413	16083.5	3	7	2	225	56.25	4025.59	0.323479	0.0295618	0.617397	0.0295618	5	F
12	Tanzania	1	2	1.75	couple	18.63	0.08	4	2	0.745414	129028	2	8	2	4007.46	1001.86	1251.01	0.336112	0.00962378	0.64464	0.00962378	5	M
13	Tanzania	1	2	1.25	couple	6.48	0.07	3	1	0.731926	56067.9	3	9	3	1221.36	305.339	370.914	0.336066	0.00496604	0.654002	0.00496604	5	M
14	Tanzania	1	2	5.8	couple	2.43	0.9	4	1	0.86909	5980.57	3	9	1	717.771	0	1383.84	0.254287	0.125995	0.41391	0.205807	4	M
15	Tanzania	1	2	3.46	woman_single	1.215	0	3	0	0.652896	3718.43	3	8	3	200	0	96.6235	0.188473	0.188473	0.311527	0.311527	3	F
16	Tanzania	1	2	4.45	couple	14.985	0	3	0	0.999455	12366.3	3	8	3	1309.52	0	322.217	0.348159	0	0.651841	0	4	M
17	Tanzania	1	2	7.92	woman_single	4.05	0.12	4	1	0.675476	2697.31	8	4	0	343.571	0	366.922	0.186981	0.186981	0.313019	0.313019	3	F
18	Tanzania	1	2	0	woman_single	3.24	0	2	0	0.268791	n/a	3	4	2	17.8571	0	37.0235	0.184042	0.184042	0.315958	0.315958	3	F
19	Tanzania	1	2	2.86	man_single	2.835	0	3	0	0.335375	3127.69	5	6	1	71.4286	0	108.544	0.409661	0	0.590339	0	3	M
20	Tanzania	1	2	0.75	couple	2.025	0	3	0	0.0804703	994.155	0	4	4	1.42857	0	6.84168	0.332356	0.166178	0.33431	0.167155	5	F
21	Tanzania	1	2	0	couple	n/a	0.18	3	2	0.374669	n/a	3	4	4	24.5238	24.5238	239.854	0.26116	0.13058	0.405506	0.202753	5	M
22	Tanzania	1	2	5.61	couple	1.62	0	3	0	0.703343	50.6874	3	3	3	4.7619	0	3.4568	0.246608	0.123304	0.420058	0.210029	4	F
23	Tanzania	1	3	3.58	couple	1.62	0.12	6	2	0.678292	6831.98	3	7	4	395	98.75	450.29	0.26341	0.131705	0.403256	0.201628	3	F
24	Tanzania	1	3	2.36	couple	1.215	0	4	0	0.320284	1455.28	3	6	8	26.1905	6.54762	38.3347	0.336234	0.16257	0.33743	0.163766	5	F
25	Tanzania	1	3	3.36	couple	1.62	0.09	4	1	0.666879	4893.23	2	7	6	261.055	0	272.009	0.266893	0.133936	0.399121	0.20005	5	M
26	Tanzania	1	3	2.36	couple	1.0125	0	2	0	0.358388	2364.64	3	9	6	47.619	11.9048	61.4953	0.218341	0.167687	0.332313	0.281659	5	F
27	Tanzania	1	3	3.34	couple	2.43	0.2	2	1	0.118034	285.364	3	4	1	2.67857	0	1210.31	0.18647	0.172352	0.327648	0.31353	3	M
28	Tanzania	1	3	5.08	couple	6.48	3.4	5	3	0.697988	2801.92	3	4	1	236.548	0	48942.7	0.31063	0.183972	0.316028	0.18937	3	M
29	Tanzania	1	3	4.11	couple	0.81	0	3	0	0.44195	491.353	5	4	1	21.25	0	21.015	0.229906	0.170866	0.329134	0.270094	3	F
30	Tanzania	1	3	3.58	woman_single	2.835	0.04	9	2	0.464546	1370.95	5	5	4	54.2857	13.5714	83.9871	0.247876	0.247876	0.252124	0.252124	4	F
31	Tanzania	1	3	1.5	couple	0.81	0.78	8	6	0.583697	15454.4	2	5	5	322.167	80.5417	5552.66	0.319915	0.159957	0.346752	0.173376	4	M
32	Tanzania	1	3	4.66	couple	1.62	0.6	4	1	0.770879	2922.92	3	9	5	250	0	867.962	0.290655	0.145328	0.376011	0.188006	4	M
33	Tanzania	1	3	1.86	couple_man_works_away	2.025	0	3	0	0.511157	2845.12	2	9	3	64.4048	0	64.4395	0.280355	0.140178	0.386311	0.193156	3	F
34	Tanzania	1	3	4.95	couple	0.81	0.3	3	1	0.702422	798.104	2	9	1	66.0714	0	544.938	0.295885	0.147943	0.370781	0.185391	4	F
35	Tanzania	1	4	2.25	couple	0.405	0.13	3	1	0.917558	5144.9	3	6	5	252.897	0	274.913	0.333333	0.00610948	0.654448	0.00610948	5	F
36	Tanzania	1	4	0.75	couple	n/a	0.06	6	2	0.998866	37642.7	3	5	4	671.429	0	237.823	0.333165	0.166583	0.333501	0.166751	4	M
37	Tanzania	1	4	3.25	couple	4.05	0.92	6	4	0.999509	39083.8	3	4	4	3022.86	0	7855.82	0.333316	0.166658	0.333351	0.166675	4	M
38	Tanzania	1	4	2.96	couple	0.405	0.05	6	2	0.970332	793.822	4	6	4	54.2857	0	100.007	0.330098	0.165049	0.336569	0.168284	3	M
39	Tanzania	1	4	2.61	couple	0.405	0	3	0	0	67.181	3	8	8	0	0	3.56011	0.222222	0.111111	0.444444	0.222222	5	M
40	Tanzania	1	4	2.58	couple	1.62	0	4	0	1	23255.8	3	9	7	1428.57	0	298	0.333333	0	0.666667	0	5	M
41	Tanzania	1	4	11.96	couple	3.0375	2.1	4	1	0.972806	7344.16	2	9	7	2034.46	0	12656.5	0.337817	0.00625294	0.649677	0.00625294	4	M
42	Tanzania	1	4	5.91	couple	2.835	0.1	3	1	0.985328	5476.29	3	8	5	759.286	0	354.084	0.344348	0.0016612	0.65233	0.0016612	4	M
43	Tanzania	1	4	3.36	couple	4.455	0	4	0	0.971998	31844.8	0	9	9	2476.25	0	607.761	0.233853	0.111307	0.440306	0.214534	3	M
44	Tanzania	1	4	5.56	couple	1.0125	0	3	0	0.784081	18907	3	4	1	1962.5	490.625	467.741	0.319183	0.162572	0.342772	0.175474	3	M
45	Tanzania	1	4	5.22	man_single	2.835	0.16	4	1	0.583424	2896.1	3	3	1	210	0	456.751	0.427568	0	0.572432	0	3	M
46	Tanzania	1	4	2.61	couple	0.405	0.14	4	1	0.80198	6648.78	3	4	1	331.357	36.8175	350.572	0.320142	0.167866	0.332134	0.179858	3	M
47	Tanzania	1	5	12.58	man_single	1.215	0.04	4	1	0.577227	1637.06	2	8	9	283.036	70.759	200.105	0.46786	0	0.53214	0	5	M
48	Tanzania	1	5	0	couple	6.075	0.3	5	1	0.670996	n/a	2	9	8	2195.93	548.984	1245.41	0.2379	0.11895	0.428767	0.214383	5	M
49	Tanzania	1	5	1.5	couple	3.24	0.5	3	1	0.819409	17669.7	3	8	3	517.095	0	736.605	0.236293	0.118401	0.430035	0.215271	5	M
50	Tanzania	1	5	2.75	couple	0.81	0.07	6	2	0.262107	2621.69	0	3	3	44.9929	44.9929	95.8262	0.383008	0.11658	0.383802	0.11661	3	F
51	Tanzania	1	5	1.86	couple	1.215	0.82	6	4	0.895888	4228.1	2	3	3	167.75	0	6692.8	0.290163	0.145081	0.376504	0.188252	3	F
52	Tanzania	1	5	2.72	couple	2.2275	0.12	4	2	0	1002.65	3	5	4	0	0	158.378	0.331997	0.165998	0.33467	0.167335	3	M
53	Tanzania	1	5	3.86	couple	8.1	5.5	3	2	0.996888	158265	2	10	8	14500	0	56150.6	0.495684	0.000217951	0.50388	0.000217951	4	M
54	Tanzania	1	5	3.86	couple	n/a	0	4	0	0.836235	6319.97	0	0	0	485.714	0	169.177	0.22543	0.12715	0.42199	0.22543	4	F
55	Tanzania	1	5	3.19	couple	1.215	0	2	0	0	654.442	0	0	0	0	0	26.8836	0.326478	0.163239	0.340189	0.170094	4	M
56	Tanzania	1	6	4.58	woman_single	1.62	0	3	0	0.847574	2009.33	0	5	5	185.714	0	84.0718	0.198288	0.198288	0.301712	0.301712	4	F
57	Tanzania	1	6	5.94	couple	6.48	0	3	0	0.858403	1882.75	0	7	7	228.571	0	67.0047	0.23323	0.116615	0.433436	0.216718	4	M
58	Tanzania	1	6	6.82	woman_single	1.215	0	2	0	0.618321	1536.66	0	7	7	154.286	0	82.391	0.190962	0.190962	0.309038	0.309038	4	F
59	Tanzania	1	6	5.33	couple	5.265	0	2	0	1	5295.31	1	8	7	672	0	140.179	0.222222	0.111111	0.444444	0.222222	5	M
60	Tanzania	1	6	2	couple	12.15	0	2	0	1	15600	2	5	3	742.857	0	0.15496	0.222222	0.111111	0.444444	0.222222	5	M
61	Tanzania	1	6	2.98	couple	2.025	0.22	2	2	0.999168	4987.37	2	5	4	353.571	0	393.492	0.222222	0.111111	0.444444	0.222222	3	M
62	Tanzania	1	6	0	woman_single	1.215	0	3	0	0.156111	n/a	2	4	2	3.09524	0	12.171	0.208657	0.208657	0.291343	0.291343	5	F
63	Tanzania	1	6	4.6	couple	1.62	0.32	3	1	0.535863	2857.06	2	9	5	167.68	0	808.955	0.333333	0.166667	0.333333	0.166667	5	M
64	Tanzania	1	6	2.96	couple	4.05	0	4	0	0.452574	19837	3	8	1	632.714	158.179	299.789	0.464167	0	0.535833	0	5	M
65	Tanzania	1	6	2.34	couple	6.075	0	3	0	0.767179	7241.54	4	2	1	309.524	0	119.2	0.326269	0.0429851	0.587761	0.0429851	3	M
66	Tanzania	1	6	2.11	woman_single	0.81	0	3	0	0.355231	4002.47	4	3	1	71.4286	0	102.268	0.202663	0.202663	0.297337	0.297337	3	F
67	Tanzania	1	6	2.36	couple_man_works_away	1.215	0.3	2	1	0.827284	6146.31	4	3	2	285.714	0	616.831	0.176829	0.176829	0.323171	0.323171	4	F
68	Tanzania	1	7	2.5	woman_single	1.4175	0	3	0	0.710595	17896	1	9	7	756.952	189.238	236.791	0.178505	0.178505	0.321495	0.321495	5	F
69	Tanzania	1	7	3.36	couple	8.1	0.2	3	1	0.798709	46802.9	3	9	8	2990.55	747.639	958.488	0.222222	0.111111	0.444444	0.222222	5	M
70	Tanzania	1	7	2	couple	1.0125	0.15	4	2	0.631287	4432.85	3	8	8	133.257	33.3143	307.507	0.243982	0.121991	0.422685	0.211342	5	M
71	Tanzania	1	7	1.61	couple	0.405	0.1	4	2	0.336036	6487.76	3	3	2	83.5714	83.5714	141.404	0.243286	0.121643	0.423381	0.21169	3	F
72	Tanzania	1	7	8.61	couple	1.215	0	4	0	0.804339	1199.07	2	4	5	197.714	0	66.5978	0.42574	0.0297041	0.485148	0.0594083	3	M
73	Tanzania	1	7	1	couple	1.215	0.14	4	2	0.724571	7287.07	0	3	3	125.714	0	288.381	0.259259	0.12963	0.407407	0.203704	3	M
74	Tanzania	1	7	2.36	couple_woman_works_away	0.6075	0	4	0	0	637.218	3	3	1	0	0	42.471	0.237044	0.237044	0.262956	0.262956	3	F
75	Tanzania	1	7	1.33	couple	0.6075	0	3	0	0	3275.31	3	2	1	0	0	47.388	0.262995	0.131497	0.403672	0.201836	3	F
76	Tanzania	1	7	2.58	couple	0.405	0	3	0	0	1426.68	3	4	1	0	0	37.552	0.189894	0.189894	0.310106	0.310106	3	F
77	Tanzania	1	7	12.63	couple	6.075	0	2	0	0.996641	1424.02	3	8	2	426.786	0	101.32	0.333068	0.000796541	0.665339	0.000796541	4	M
78	Tanzania	1	7	1.33	couple	2.43	0.28	3	2	0.748885	24942.7	3	8	5	591.509	147.877	2556.37	0.346295	0	0.653705	0	4	M
79	Tanzania	1	7	21.93	couple	3.24	0	3	0	0.924744	605.928	0	7	7	292.571	0	136.138	0.378172	0.00973065	0.602366	0.00973065	4	M
80	Tanzania	1	8	3.61	couple	4.05	0.2	2	1	0.745501	35671	3	2	1	2285.71	571.429	1005.37	0.228599	0.114299	0.438068	0.219034	3	M
81	Tanzania	1	8	2.36	couple	10.125	0	6	0	0.991611	67481.4	2	8	5	3760	0	788.403	0.332118	0.166059	0.334548	0.167274	3	M
82	Tanzania	1	8	2.25	couple	1.62	1.5	6	4	0.997432	12438.6	2	4	3	664.643	0	7436.16	0.332405	0.166203	0.334262	0.167131	3	M
83	Tanzania	1	8	13.76	couple	3.24	0	6	0	0.961332	1850.63	3	6	4	582.857	0	123.129	0.327343	0.163671	0.339324	0.169662	3	M
84	Tanzania	1	8	2.5	couple	1.62	0.07	3	1	0.733992	14224.9	3	8	7	621.486	155.371	286.4	0.333333	0.0095648	0.647537	0.0095648	5	M
85	Tanzania	1	8	5	couple	4.86	0.12	5	2	0.779182	29205.4	3	9	6	2709.09	677.271	727.675	0.333333	0.00178462	0.663097	0.00178462	5	M
86	Tanzania	1	8	6.69	couple	6.075	1.9	3	1	0.998774	35711.9	0	8	8	5681.43	0	12603.1	0.332571	0.00276432	0.6619	0.00276432	4	M
87	Tanzania	1	8	9.33	couple	3.24	0	2	0	0.780981	9881.22	0	9	9	1714.29	428.571	402.101	0.333333	0.00650089	0.653665	0.00650089	4	M
88	Tanzania	1	8	5.2	couple	2.43	0.15	5	1	0.856184	5390.64	5	4	0	571.429	0	427.064	0.317828	0.168689	0.331311	0.182172	3	M
89	Tanzania	1	9	4.97	couple	1.215	0.25	4	2	0.998941	5347.71	2	5	4	632.143	0	567.302	0.222272	0.111136	0.444394	0.222197	3	F
90	Tanzania	1	9	1.75	couple	6.885	0.6	6	2	0.999228	22714.7	2	5	4	945.714	0	3774.04	0.3168	0.1584	0.349867	0.174933	3	F
91	Tanzania	1	9	6.22	couple	2.025	0	6	0	0.961771	8023.79	2	7	4	1142.86	0	253.594	0.484579	0.00625474	0.496801	0.0123658	3	M
92	Tanzania	1	9	5.44	couple	9.72	0.28	2	1	0.964458	21628	4	9	7	2701.77	0	1131.14	0.333333	0.00379759	0.659071	0.00379759	5	M
93	Tanzania	1	9	3.86	couple	5.265	0	3	0	0.993949	18766.4	3	8	7	1714.29	0	366.5	0.333333	0.000673741	0.665319	0.000673741	5	M
94	Tanzania	1	9	0.75	couple	1.4175	0	3	0	0.725766	44091.3	2	9	7	571.429	142.857	181.502	0.244039	0.102384	0.448808	0.204769	5	M
95	Tanzania	1	9	6.47	couple	1.62	0.15	2	1	0.936709	3237.35	3	10	5	467.143	0	384.987	0.227074	0.113537	0.439592	0.219796	4	M
96	Tanzania	1	9	6.61	couple	3.54375	0.25	3	1	0.963316	8563.46	0	9	9	1298.29	0	741.653	0.333333	0.00921746	0.648232	0.00921746	4	M
97	Tanzania	1	9	3.82	woman_single	2.025	0.05	4	1	0.772311	12883.7	4	4	1	905	226.25	322.943	0.245387	0.245387	0.254613	0.254613	3	F
98	Tanzania	1	9	3.34	couple	3.24	0.2	5	1	0.910374	17768.6	4	3	1	1286.38	0	791.846	0.325792	0.17409	0.325949	0.174169	3	M
99	Tanzania	1	9	4.58	couple	2.025	0	3	0	0.943524	9719.21	3	1	0	1000	0	318.661	0.236925	0.119107	0.428882	0.215085	3	M
100	Tanzania	1	10	2.61	couple	1.62	0	2	0	0.8	10563.2	4	9	9	525.143	131.286	122.061	0.228436	0.114218	0.43823	0.219115	5	M
101	Tanzania	1	10	7.08	woman_single	3.24	0.04	3	1	0.738368	3393.71	4	10	8	422.408	105.602	405.463	0.249677	0.249677	0.250323	0.250323	5	F
102	Tanzania	1	10	3.5	couple	1.62	0.04	4	1	0.861398	4137.14	3	8	9	296.977	0	148.404	0.333333	0.0154653	0.635736	0.0154653	5	M
103	Tanzania	1	10	3.21	couple	4.05	0	6	0	0.782123	4461.06	3	7	3	266.667	0	122.601	0.292484	0.146242	0.374183	0.187092	4	M
104	Tanzania	1	10	4.11	couple	1.62	0.68	4	2	0.904337	9290.19	6	2	1	822.143	0	2089.48	0.26727	0.14372	0.385949	0.20306	3	M
105	Tanzania	1	10	4.36	couple	1.215	14.95	3	3	0.840627	5244.01	4	2	0	457.619	0	244135	0.255464	0.136532	0.39947	0.208534	3	M
106	Tanzania	1	10	6.7	couple	7.29	1	5	1	0.557335	5238.15	3	2	0	465.714	0	6255.39	0.23509	0.175452	0.354367	0.23509	3	M
107	Tanzania	1	11	4.06	couple	4.86	0	4	0	0.814938	10155.2	2	8	7	800	0	283.04	0.236832	0.118416	0.429835	0.214917	5	M
108	Tanzania	1	11	2.23	couple	24.3	0	4	0	0.990138	70583.1	0	8	8	3710.67	0	912.238	0.228713	0.114356	0.437954	0.218977	5	M
109	Tanzania	1	11	2.36	couple	4.86	0.14	3	1	0.946992	14313.1	3	9	7	761.629	0	419.185	0.225673	0.112836	0.440994	0.220497	5	M
110	Tanzania	1	11	1.72	woman_single	3.24	0	4	0	0.989691	42296.5	3	3	3	1714.29	0	358.228	0.248718	0.248718	0.251282	0.251282	4	F
111	Tanzania	1	11	4.33	couple	4.86	0	4	0	0.910608	4650.35	3	4	5	436.571	0	92.575	0.319072	0.159536	0.347595	0.173797	3	F
112	Tanzania	1	11	3.75	couple	4.455	0	6	0	0.891538	10050	3	7	7	800	0	218.867	0.316536	0.158268	0.350131	0.175066	4	M
113	Tanzania	1	11	5.45	couple	10.935	1	4	2	0.0573449	1919.82	4	2	0	14.2857	0	4971.14	0.256968	0.229095	0.284842	0.229095	3	M
114	Tanzania	1	11	4.59	couple	4.86	0.35	3	1	0.88909	14153.7	4	3	0	1375.24	0	1121.07	0.377049	0.0144648	0.594021	0.0144648	3	M
115	Tanzania	1	11	3.36	couple	8.1	0	4	0	1	48595.2	5	3	1	3887.62	0	977.44	0.346991	0	0.653009	0	3	M
116	Tanzania	1	11	10.03	couple	12.15	0	3	0	0.885564	13510.2	0	9	9	2857.14	0	817.823	0.231035	0.115518	0.435632	0.217816	4	M
117	Tanzania	1	11	5.58	woman_single	1.8225	0	4	0	0.850487	5122.93	1	8	4	578.857	0	236.485	0.193222	0.193222	0.306778	0.306778	4	F
118	Tanzania	1	11	4.11	couple	3.645	0	2	0	0.957941	14264.2	0	9	9	1337.14	0	357.6	0.349793	0.00497374	0.640259	0.00497374	4	F
119	Tanzania	1	11	4.97	couple	0.81	7.7	3	2	0.474885	45473.2	4	9	7	2555.36	2555.36	81577.3	0.364134	0	0.635866	0	5	M
120	Tanzania	1	12	4.19	couple	2.43	0	3	0	0.99187	4166.93	0	8	8	412.321	0	102.512	0.232612	0.116306	0.434055	0.217027	4	M
121	Tanzania	1	12	2.47	woman_single	2.43	0	3	0	0.706664	2255.85	0	7	7	93.75	0	54.2718	0.229414	0.229414	0.270586	0.270586	4	M
122	Tanzania	1	12	7.17	couple	1.62	0	3	0	0.71479	892.675	0	4	4	108.929	0	66.5076	0.405007	0.0425491	0.474932	0.0775118	4	M
123	Tanzania	1	12	1.75	woman_single	2.43	0	3	0	0.605629	6897.2	1	7	1	174.048	43.5119	83.44	0.202541	0.202541	0.297459	0.297459	5	F
124	Tanzania	1	12	3	couple	3.0375	0	3	0	0.854885	6014.45	1	5	1	367.262	0	115.624	0.340101	0.0172874	0.625324	0.0172874	5	M
125	Tanzania	1	12	0	couple	1.62	0.08	3	1	0.964279	n/a	1	7	1	392.726	0	285.501	0.34006	0.0061841	0.647572	0.0061841	5	M
126	Tanzania	1	12	1.5	couple	1.62	0	2	0	1	7230	3	6	4	258.214	0	102.989	0.266004	0.133002	0.400662	0.200331	5	M
127	Tanzania	1	12	3.96	couple	4.05	0	3	0	0.942645	3912.27	3	4	4	347.714	0	100.009	0.254487	0.127243	0.41218	0.20609	5	F
128	Tanzania	1	12	4.83	couple	2.835	0	4	0	0.914565	2124.58	5	3	1	223.452	0	94.2077	0.265166	0.141264	0.389926	0.203644	3	M
129	Tanzania	1	12	3.36	couple	2.025	0.03	4	2	0.179882	1935.79	3	4	1	27.8571	0	170.16	0.194284	0.172303	0.327697	0.305716	4	M
130	Tanzania	1	12	3.97	couple	2.43	0.03	5	1	0.854015	3450.88	3	4	1	278.571	0	176.625	0.316032	0.158016	0.350634	0.175317	3	F
131	Tanzania	1	13	2.61	couple	2.43	0	3	0	0.85689	13548.1	2	8	8	721.429	0	223.679	0.236871	0.118436	0.429796	0.214898	5	F
132	Tanzania	1	13	1.25	couple	0.6075	0	4	0	0.811487	16562.2	2	8	7	400	0	143.3	0.237122	0.118561	0.429544	0.214772	5	M
133	Tanzania	1	13	9.22	woman_single	0.405	0.02	3	1	0.533148	911.217	2	8	9	106.648	0	77.2274	0.181322	0.181322	0.318678	0.318678	5	F
134	Tanzania	1	13	3.47	couple	2.025	0.11	3	1	0.367568	2665.71	4	3	1	80.9524	20.2381	279.411	0.291667	0.145833	0.375	0.1875	3	M
135	Tanzania	1	13	4.86	couple	0.81	0	3	0	0.67907	2181.63	3	4	1	171.429	0	89.3444	0.313368	0.0598958	0.56684	0.0598958	3	F
136	Tanzania	1	13	5.85	couple	2.43	1.61	4	2	0.865598	908.418	3	4	3	109.524	0	19384.7	0.244143	0.12935	0.412819	0.213688	3	F
137	Tanzania	1	13	0.75	couple	0.405	0	4	0	0	2423.38	0	3	3	0	0	1.86222	0.331733	0.165867	0.334933	0.167467	2	F
138	Tanzania	1	13	1	couple	1.4175	0	6	0	0.253853	6933.15	0	4	4	41.9048	41.9048	63.9222	0.33291	0.166455	0.333756	0.166878	2	M
139	Tanzania	1	13	1	woman_single	0.405	0	6	0	0.2464	1826.3	3	2	3	10.7143	0	2.02127	0.248213	0.248213	0.251787	0.251787	2	F
140	Tanzania	1	13	3.72	couple	0.70875	0.06	4	1	0.716712	976.683	3	9	5	62	0	134.2	0.253087	0.126543	0.41358	0.20679	4	F
141	Tanzania	1	13	1	man_single	n/a	0	2	0	0.405255	1850.68	3	7	6	17.8571	0	24.4718	0	0	0	0	4	M
142	Tanzania	1	13	2.36	couple	0.6075	0	2	0	0.881141	471.749	0	6	6	23.3571	0	23.84	0.369027	0	0.630973	0	4	M
143	Tanzania	1	14	4.36	couple	1.215	0	3	0	0.889381	9330.28	3	8	6	861.429	0	309.187	0.246357	0.133688	0.406297	0.213658	5	M
144	Tanzania	1	14	1.5	couple	1.8225	0	3	0	0.924869	35493.3	2	8	8	1172.38	0	343.439	0.238659	0.119329	0.428008	0.214004	5	M
145	Tanzania	1	14	4.46	couple	1.8225	0	3	0	0.785479	6793.72	4	8	9	566.667	0	248.466	0.260982	0.130491	0.405685	0.202842	5	M
146	Tanzania	1	14	5.09	couple	6.075	0	6	0	0.98	29469.5	3	6	5	3500	0	1008.31	0.464696	0.0279146	0.479475	0.0279146	4	M
147	Tanzania	1	14	3.1	couple	2.43	0.3	8	2	0.798316	25591	3	6	4	1507.9	0	2724.25	0.411052	0.0638079	0.444572	0.0805679	4	M
148	Tanzania	1	14	2.5	couple	3.24	0	4	0	0.758397	3692	3	3	3	166.667	0	111.43	0.297406	0.148703	0.369261	0.18463	4	M
149	Tanzania	1	14	4.47	couple	1.8225	0	4	0	0.922021	25112.6	3	3	2	2464.29	0	703.534	0.22894	0.121298	0.428623	0.221139	3	F
150	Tanzania	1	14	4.11	couple	0.6075	0.26	3	2	0.0708333	1030.49	3	3	0	7.14286	0	2489.22	0.327202	0.0955265	0.404473	0.172798	3	M
151	Tanzania	1	14	0.73	woman_single	1.215	0	2	0	0	5622.82	3	3	1	0	0	51.9593	0.366183	0	0.633817	0	3	M
152	Tanzania	1	15	2.61	couple	4.86	1	5	3	0.718875	16436.9	2	8	8	734.286	183.571	4971.55	0.234441	0.121746	0.426192	0.217621	5	M
153	Tanzania	1	15	0.5	couple	8.1	1.4	4	1	0.733493	186505	2	10	10	1628.57	407.143	10413.2	0.230241	0.11512	0.436426	0.218213	5	M
154	Tanzania	1	15	1	couple	0.405	0	5	0	0.626087	9200	3	7	8	137.143	34.2857	53.7115	0.243108	0.121554	0.423559	0.211779	5	M
155	Tanzania	1	15	3.36	couple	2.025	0.16	3	1	0.579595	2567.47	6	3	2	119.048	29.7619	376.683	0.314636	0.157318	0.35203	0.176015	3	M
156	Tanzania	1	15	2.35	woman_single	1.62	0	3	0	0.776808	4053.69	3	4	1	176.19	44.0476	71.7584	0.198327	0.198327	0.301673	0.301673	3	F
157	Tanzania	1	15	3.45	couple	2.6325	0.21	5	1	0.672509	17854.4	2	5	1	986.31	246.577	811.465	0.243299	0.140007	0.398891	0.217803	3	F
158	Tanzania	1	15	1.25	couple	8.1	0	8	0	0.495064	257785	0	8	8	3798.21	3798.21	872.055	0.330742	0.165371	0.335925	0.167963	4	M
159	Tanzania	1	15	1.61	couple	2.025	0	6	0	0.646711	50710.5	3	6	6	1257.14	314.286	383.665	0.333067	0.166533	0.3336	0.1668	3	M
160	Tanzania	1	15	3.35	couple	4.05	0	8	0	0.731622	33946.3	0	7	7	1980.95	495.238	622.643	0.316313	0.158156	0.350354	0.175177	4	M
161	Tanzania	1	15	2.61	couple	8.1	3.4	5	3	0.92874	54945.3	2	8	4	3171.14	0	49719.7	0.356463	0.0105303	0.622476	0.0105303	4	M
162	Tanzania	1	15	3.97	couple	8.91	1.9	4	2	0.492284	119643	0	9	9	5567.29	5567.29	9463.84	0.484987	0	0.515013	0	4	M
163	Tanzania	1	15	8.47	couple	2.43	0.4	4	1	0.879847	1505.57	2	9	4	267.143	0	2501.85	0.242177	0.121088	0.42449	0.212245	5	M
164	Tanzania	1	16	2	woman_single	3.24	0.02	5	1	0.99425	5717.88	2	7	1	270.714	0	104.431	0.239027	0.239027	0.260973	0.260973	5	F
165	Tanzania	1	16	2.5	couple	2.43	0	3	0	0.724065	3273.18	2	7	1	141.071	35.2679	47.68	0.446066	0.027439	0.499056	0.027439	5	F
166	Tanzania	1	16	1.86	couple	12.15	0	4	0	0.688093	12616.7	0	4	4	384.464	0	207.301	0.349846	0.0483455	0.553463	0.0483455	4	F
167	Tanzania	1	16	5.21	couple	4.05	0	5	0	0.946184	4924.32	0	9	9	577.976	0	220.441	0.425165	0.00705886	0.560717	0.00705886	4	M
168	Tanzania	1	16	3.11	couple	1.62	0	3	0	0.901293	2729.2	0	6	6	182.143	0	61.984	0.37696	0.0128249	0.59739	0.0128249	3	M
169	Tanzania	1	16	2	couple	2.025	0	3	0	1	2115	2	4	5	100.714	0	2.1456	0.252688	0.126344	0.413978	0.206989	5	M
170	Tanzania	1	16	1.86	couple	10.53	0	2	0	0.1	258065	2	4	5	1142.86	10285.7	0.2384	0.222222	0.111111	0.444444	0.222222	4	F
171	Tanzania	1	16	2	woman_single	0.81	0	2	0	1	675	2	4	6	32.1429	0	0.7152	0.166667	0.166667	0.333333	0.333333	2	F
172	Tanzania	1	16	1.5	couple	2.43	0	2	0	0.8	12583.3	2	7	1	359.524	89.881	107.28	0.476341	0	0.523659	0	5	M
173	Tanzania	1	16	3.11	couple	2.43	0.1	3	1	1	6065.59	2	3	1	449.143	0	310.695	0.306792	0.153396	0.359875	0.179938	3	M
174	Tanzania	1	16	6.61	couple	2.835	0	4	0	1	1368.53	4	3	1	215.381	0	58.8848	0.322634	0.161317	0.344033	0.172017	3	M
175	Tanzania	1	16	5.72	couple	2.43	0	4	0	0.697725	2418.94	4	3	1	229.856	0	131.859	0.269228	0.167626	0.332374	0.230772	3	M
176	Tanzania	1	17	3.5	couple	2.835	0.04	5	1	0.622052	5592.29	3	7	0	289.891	72.4729	182.571	0.333333	0.0321251	0.602416	0.0321251	5	M
177	Tanzania	1	17	3.5	couple	6.885	0	4	0	0.608987	2586.03	3	7	1	131.238	32.8095	80.2931	0.410832	0.0443235	0.500521	0.0443235	5	M
178	Tanzania	1	17	4.82	couple	4.05	0	4	0	0.749786	99.6135	3	2	1	8.57143	0	3.63918	0.242443	0.121222	0.424224	0.212112	5	F
179	Tanzania	1	17	10.78	couple	2.835	0	3	0	0.981945	2776	2	8	2	699.643	0	184.76	0.353667	0.00322173	0.63989	0.00322173	4	M
180	Tanzania	1	17	2	man_single	1.8225	0	3	0	0.701189	3508.33	3	9	3	117.143	0	69.2075	0.409055	0	0.590945	0	4	M
181	Tanzania	1	17	5.17	couple	4.455	0	4	0	0.820763	5284.74	2	5	2	533.929	0	232.166	0.373305	0.0224137	0.581867	0.0224137	4	M
182	Tanzania	1	17	4.72	couple	2.025	0.15	3	1	0.456672	4889.83	3	3	1	250.952	250.952	386.966	0.308715	0.154357	0.357952	0.178976	3	M
183	Tanzania	1	17	1.86	couple	1.215	0.12	3	1	0.601419	8671.25	5	3	1	230.952	57.7381	334.452	0.29087	0.145435	0.375796	0.187898	3	M
184	Tanzania	1	17	4.86	couple	1.62	0.07	4	1	0.573339	1327.87	7	3	1	88.0952	0	206.612	0.293465	0.146733	0.373201	0.186601	3	F
185	Tanzania	1	17	3.21	couple	1.215	0	3	0	0.327517	516.014	4	4	5	12.9167	0	4.44831	0.255792	0.137391	0.398215	0.208602	3	F
186	Tanzania	1	17	2.75	couple	2.6325	0	3	0	0.640337	2789.73	3	5	4	116.964	0	90.6635	0.294894	0.147447	0.371772	0.185886	5	M
187	Tanzania	1	17	3.08	couple	6.48	1.1	6	2	1	20177.6	2	3	4	1479.69	0	6812.59	0.239634	0.119817	0.427032	0.213516	3	M
188	Tanzania	1	17	0.75	couple	1.0125	0	2	0	0	412.493	4	2	3	0	0	0.9536	0.320805	0.160402	0.345862	0.172931	3	M
189	Tanzania	1	18	7.45	couple	3.8475	0	4	0	0.841243	4862.41	1	9	0	725.571	0	640.33	0.433872	0.024243	0.517642	0.024243	4	M
190	Tanzania	1	18	2.95	couple	3.24	0.6	3	1	0.810606	8949.15	4	5	1	509.524	0	706.279	0.261905	0.130952	0.404762	0.202381	3	M
191	Tanzania	1	18	4.81	couple	2.43	0.35	3	1	0.84187	3951.21	4	4	1	380.952	0	758.429	0.35	0.03	0.59	0.03	3	F
192	Tanzania	1	18	4.47	couple	3.8475	0	3	0	0.848722	1895.73	5	5	1	171.238	0	96.9454	0.317134	0.177265	0.324602	0.180999	3	M
193	Tanzania	1	18	2.72	couple	2.43	0	6	0	0.249495	773.62	3	4	4	12.5	0	27.3496	0.33264	0.16632	0.334026	0.167013	5	M
194	Tanzania	1	18	1.46	woman_single	1.215	0.08	3	1	0.733952	6971.08	0	8	8	177.857	44.4643	195.565	0.178022	0.178022	0.321978	0.321978	4	F
195	Tanzania	1	18	8.05	couple	2.43	0	3	0	0.919071	3379.05	0	9	9	595.238	0	168.144	0.337585	0.00935924	0.643697	0.00935924	4	M
196	Tanzania	1	18	5.75	couple	0.405	0	2	0	0.521739	450	3	2	3	32.1429	8.03571	1.82591	0.25641	0.128205	0.410256	0.205128	4	M
197	Tanzania	1	18	4.36	couple	0.81	0.08	3	2	0	291.712	4	4	4	0	0	119.053	0.332757	0.166378	0.33391	0.166955	3	F
198	Tanzania	1	18	1.25	couple	4.455	0.05	4	1	0.627572	49698.5	3	7	7	928.255	232.064	440.271	0.343492	0.0501673	0.556174	0.0501673	5	M
199	Tanzania	1	18	1.36	couple	0.81	0	3	0	0.539139	2345.79	2	7	7	40.9524	10.2381	28.0478	0.358965	0.083348	0.474339	0.083348	5	F
200	Tanzania	1	18	22.86	couple	1.0125	0.07	3	1	0.729261	153.142	4	7	5	60.7861	0	198.694	0.349413	0.0348162	0.580955	0.0348162	5	M
201	Tanzania	1	19	4.21	couple	1.215	0.09	6	2	0.997336	6277.53	2	7	4	627.571	0	283.389	0.325021	0.16251	0.341646	0.170823	4	M
202	Tanzania	1	19	0	couple	2.43	0	6	0	0.795943	n/a	3	6	5	1228.57	307.143	257.586	0.495285	0.00208607	0.49879	0.00383837	3	M
203	Tanzania	1	19	3.57	couple	5.265	0.7	6	2	0.798854	44181	2	6	4	3000	750	4695.56	0.333174	0.166587	0.333493	0.166746	3	M
204	Tanzania	1	19	2	couple	1.4175	1.8	1	2	0.993076	7975.22	4	8	8	377.143	0	17279.9	0.333333	0	0.666667	0	5	F
205	Tanzania	1	19	4.09	couple	16.2	2.8	6	1	0.991637	96573	2	7	7	9325.71	0	18940	0.222816	0.111408	0.443851	0.221925	5	M
206	Tanzania	1	19	5.22	couple	5.265	0	5	0	0.972521	6845.58	3	8	0	827.429	0	318.566	0.312848	0.0614548	0.564242	0.0614548	5	F
207	Tanzania	1	19	4.09	couple	2.025	0	3	0	0.789769	9800.61	2	10	7	753.75	188.438	182.376	0.34356	0.00183462	0.652771	0.00183462	4	M
208	Tanzania	1	19	4.19	couple	1.215	0.3	4	1	0.942578	21673.8	3	9	3	2038.06	0	1040.8	0.334532	0.0114107	0.642647	0.0114107	4	M
209	Tanzania	1	19	7.56	couple	3.24	0.25	2	1	0.147707	10472.5	0	7	7	278.434	69.6086	1004.01	0.32924	0.01228	0.6462	0.01228	4	M
210	Tanzania	1	19	6.2	couple	10.125	0	4	0	0.94842	11867.6	3	1	1	1661.52	0	506.362	0.320997	0.166788	0.335996	0.176219	3	M
211	Tanzania	1	19	4.97	couple	9.5175	4.2	4	1	0.785727	62322.9	4	2	1	5794.64	1448.66	25715.2	0.331622	0.166822	0.333178	0.168378	3	M
212	Tanzania	1	19	6.36	couple	6.48	0	3	0	0.776854	21737.4	3	2	0	2557.14	639.286	646.207	0.229141	0.117684	0.433375	0.219801	3	M
213	Tanzania	1	20	0	couple	8.1	0.28	4	2	0.944994	n/a	2	7	1	953.503	0	712.864	0.335996	0	0.664004	0	5	M
214	Tanzania	1	20	14	couple	2.835	0.08	3	2	0.685493	1556.84	2	8	0	355.735	88.9338	263.538	0.348691	0	0.651309	0	3	M
215	Tanzania	1	20	4.72	couple	4.86	0	5	0	0.679324	3185.03	0	7	7	243.155	0	133.576	0.437514	0.051447	0.458699	0.0523399	3	F
216	Tanzania	1	20	4.86	couple	1.215	0	3	0	0.80198	2078.19	0	2	2	192.857	0	79.3395	0.345543	0.02442	0.605617	0.02442	4	M
217	Tanzania	1	20	10.28	couple	1.62	0	3	0	0.402564	186.064	0	5	5	18.3333	0	23.5182	0.312515	0.083868	0.450671	0.152946	4	M
218	Tanzania	1	20	10.83	couple	10.935	0.5	5	1	0.299387	96491	2	8	1	7449.01	17381	1128.34	0.333014	0.000957854	0.66507	0.000957854	5	F
219	Tanzania	1	20	2.36	couple	12.15	4.4	3	4	0.307681	3787.22	2	4	3	65.4762	0	46706.5	0.330642	0.145271	0.376125	0.147962	3	M
220	Tanzania	1	20	2.46	couple	3.24	0	1	0	1	1341.46	2	3	4	78.5714	0	39.336	0.222222	0.111111	0.444444	0.222222	2	F
221	Tanzania	1	20	4.25	couple	2.025	0	2	0	1	1948.24	3	3	4	197.143	0	41.124	0.333333	0	0.666667	0	5	M
222	Tanzania	1	20	2.86	woman_single	1.62	0	4	0	0.526178	3452.13	2	4	1	123.69	0	90.545	0.239372	0.239372	0.260628	0.260628	3	F
223	Tanzania	1	20	3.34	couple	8.1	0	5	0	0.634176	3776.88	4	5	1	190.476	0	128.406	0.279606	0.140473	0.386167	0.193754	4	M
224	Tanzania	1	20	1.59	couple	3.645	0	5	0	0.846091	9719.14	4	2	1	311.31	0	150.42	0.285607	0.147179	0.375225	0.191989	4	M
225	Tanzania	1	n/a	2.97	couple	4.455	0.12	6	2	0.99982	9898.08	2	5	4	699.81	0	308.085	0.261318	0.130659	0.405349	0.202674	3	F
226	Tanzania	1	n/a	0	couple	4.86	0	6	0	0.77158	n/a	1	4	4	171.429	0	63.5336	0.30107	0.150535	0.365597	0.182799	3	M
227	Tanzania	1	n/a	5.33	couple	2.025	0	2	0	0.522673	1722.99	0	9	9	114.286	0	112.843	0.333333	0.0915122	0.483642	0.0915122	4	M
228	Tanzania	1	n/a	7.28	couple	8.1	0.2	4	1	0.889757	9923.56	3	10	9	1530.46	0	756.945	0.333333	0.163811	0.339044	0.163811	4	M
229	Tanzania	1	n/a	11.34	couple	3.24	0	4	0	0.961958	10082	2	7	3	2618.57	0	888.829	0.494202	0.00253944	0.500719	0.00253944	4	M
230	Tanzania	1	n/a	12.04	couple	3.4425	0	3	0	0.706452	4232.47	3	5	4	857.143	214.286	252.215	0.233265	0.116632	0.433402	0.216701	5	M
231	Tanzania	1	n/a	0.86	woman_single	2.025	0	3	0	0.698231	39968.1	3	4	3	571.429	142.857	173.164	0.175692	0.175692	0.324308	0.324308	4	F
232	Tanzania	1	n/a	7.89	couple	8.1	1.3	4	1	0.964829	17629.6	2	8	4	3195.36	0	8579.02	0.336197	0.00760769	0.648588	0.00760769	4	M
233	Tanzania	2	21	7.33	couple	3.24	0.11	8	1	0.935065	5252.39	4	7	3	857.143	0	402.992	0.333333	0.00737463	0.651917	0.00737463	4	M
234	Tanzania	2	21	5.21	couple	2.025	0.02	2	1	0.487137	1579.21	3	5	1	95.4286	23.8571	95.1288	0.348622	0.060551	0.469724	0.121102	5	M
235	Tanzania	2	21	3.61	couple	4.05	0.06	3	2	0.499893	6838.03	3	8	4	293.81	293.81	206.49	0.396552	0	0.603448	0	5	M
236	Tanzania	2	21	8.47	couple	3.24	0	3	0	0.47938	1030.65	3	3	2	99.6381	99.6381	59.3506	0.468253	0.012699	0.493651	0.0253979	4	M
237	Tanzania	2	21	1.33	couple	2.835	0.03	4	2	0.350816	3429.17	3	6	3	38.0952	0	152.362	0.333333	0.0920016	0.482663	0.0920016	3	M
238	Tanzania	2	21	2.34	couple	4.05	0.15	5	1	0.823229	6126.63	0	2	2	281.002	0	350.266	0.235772	0.117886	0.430894	0.215447	5	M
239	Tanzania	2	21	1.35	woman_single	0.81	0.04	4	1	0.266667	10666.7	3	2	1	91.4286	213.333	109.268	0.184783	0.184783	0.315217	0.315217	3	F
240	Tanzania	2	21	4.44	couple	4.86	0	7	0	0.324324	666.667	0	3	3	22.8571	0	29.8715	0.286822	0.143411	0.379845	0.189922	5	F
241	Tanzania	2	21	6.33	couple	2.835	0.02	6	1	0.416042	2316.27	3	3	1	145.238	36.3095	78.9796	0.3142	0.1571	0.352467	0.176234	3	F
242	Tanzania	2	21	3.36	couple	2.43	0.13	6	2	0.476295	3511.25	0	3	3	133.791	133.791	194.609	0.231638	0.115819	0.435028	0.217514	3	F
243	Tanzania	2	21	3.58	couple	2.835	0	5	0	0.72801	517.98	5	7	2	32.1429	0	1.44935	0.222949	0.222949	0.277051	0.277051	4	F
244	Tanzania	2	21	6.56	couple	2.6325	0	7	0	0.517245	4750.78	3	7	2	383.81	0	389.903	0.225026	0.112513	0.44164	0.22082	4	M
245	Tanzania	2	21	2.83	couple	2.43	0	4	0	0	1034.9	2	7	4	0	0	37.6553	0.238595	0.192975	0.329834	0.238595	3	M
246	Tanzania	2	21	3.2	couple	4.05	0.11	4	2	0.790318	4481.58	2	8	2	269.857	0	283.631	0.239715	0.119857	0.426952	0.213476	4	M
247	Tanzania	2	22	7.93	couple	6.48	0.6	5	1	0.878668	4205.04	4	7	3	697.619	0	1238.99	0.233766	0.116883	0.4329	0.21645	4	M
248	Tanzania	2	22	6.57	couple	4.86	0	3	0	0.89598	2718.04	4	7	1	380.952	0	120.464	0.333333	0.0119729	0.642721	0.0119729	4	M
249	Tanzania	2	22	6.28	couple	5.67	0	7	0	0.714286	2229.3	0	7	7	238.095	0	109.807	0.333333	0.0350877	0.596491	0.0350877	4	M
250	Tanzania	2	22	8.29	couple	8.1	0	7	0	0.569369	6694.81	0	8	8	752.381	188.095	389.164	0.333333	0.042061	0.582545	0.042061	4	M
251	Tanzania	2	22	13.41	couple	4.05	0	2	0	0.791667	823.266	5	6	3	208.095	0	80.9594	0.226415	0.226415	0.273585	0.273585	5	M
252	Tanzania	2	22	5.72	couple	8.1	0.12	3	2	0.999665	4616.93	7	8	4	628.571	0	578.026	0.222222	0.111111	0.444444	0.222222	4	M
253	Tanzania	2	22	1.86	couple	1.4175	0.19	4	1	0.999894	8951.49	1	8	7	396.381	0	422.082	0.382326	0	0.617674	0	4	M
254	Tanzania	2	22	3.71	couple	2.025	0.12	4	1	0.812411	3599.81	2	5	2	258.333	0	300.128	0.262597	0.0949612	0.452519	0.189922	4	M
255	Tanzania	2	22	9.43	couple	4.05	0.1	6	1	0.798307	265.674	5	8	1	47.619	11.9048	187.204	0.222222	0.111111	0.444444	0.222222	4	M
256	Tanzania	2	22	8.44	couple	6.48	0	3	0	0.734043	1781.99	3	9	0	262.857	0	105.039	0.243839	0.12192	0.422827	0.211414	5	M
257	Tanzania	2	22	7.05	couple	4.86	0.03	5	1	0.293334	14506.8	3	7	1	714.286	1666.67	82.3852	0.227564	0.113782	0.439103	0.219551	4	M
258	Tanzania	2	22	2.36	couple	4.05	0	4	0	0.267857	15819.2	3	4	1	238.095	555.556	109.807	0.245614	0.122807	0.421053	0.210526	3	M
259	Tanzania	2	23	5.11	couple	6.075	0	2	0	0.663746	2594.54	3	9	7	209.524	0	112.696	0.375411	0	0.624589	0	4	M
260	Tanzania	2	23	7.4	couple	7.29	0.07	3	2	0.872252	4238.79	2	7	4	651.429	0	315.946	0.444444	0.0222222	0.488889	0.0444444	5	M
261	Tanzania	2	23	7.94	couple	8.1	0.2	3	2	0.838492	1565.12	3	8	3	248.095	0	435.272	0.352941	0	0.647059	0	4	M
262	Tanzania	2	23	1.86	couple	8.1	0	3	0	0.824176	19569.9	0	5	5	714.286	0	259.131	0.236057	0.118029	0.43061	0.215305	5	M
263	Tanzania	2	23	5.05	couple	2.835	0	4	0	0.64	2475.25	7	10	1	190.476	0	51.4455	0.252525	0.126263	0.414141	0.207071	4	M
264	Tanzania	2	23	3.97	couple	9.315	0	3	0	0.429907	2695.21	3	3	0	109.524	109.524	28.6712	0.242063	0.121032	0.424603	0.212302	5	M
265	Tanzania	2	23	6.82	couple	5.265	0	4	0	0.987973	54860.4	2	6	4	8801.14	0	1839.68	0.223117	0.111558	0.44355	0.221775	4	M
266	Tanzania	2	23	4.59	couple	6.075	0.55	3	1	0.902814	14479	2	7	4	1428.57	0	1267.46	0.333333	0.0111457	0.644375	0.0111457	3	M
267	Tanzania	2	23	8.31	couple	3.645	0	7	0	0.75	1444.04	4	6	0	214.286	0	91.2953	0.242424	0.121212	0.424242	0.212121	4	M
268	Tanzania	2	24	4.7	couple	12.96	0	5	0	0.2443	17418.4	0	0	0	476.19	1111.11	456.884	0.312057	0.156028	0.35461	0.177305	5	M
269	Tanzania	2	24	6.08	couple	5.67	0.07	7	1	0.793687	1319.52	3	10	1	151.607	0	149.31	0.332743	0.166372	0.333923	0.166962	3	M
270	Tanzania	2	24	8.33	couple	4.86	0	5	0	0.384873	1621.96	3	2	1	123.81	123.81	124.246	0.258643	0.129322	0.408023	0.204012	3	M
271	Tanzania	2	24	1.48	man_single	20.25	0	4	0	1	1358.11	3	3	4	47.8571	0	15.8536	0.373606	0	0.626394	0	5	M
272	Tanzania	2	24	9.31	couple	10.53	0	1	0	0.25	1288.94	4	4	4	71.4286	0	150.621	0.333333	0	0.666667	0	4	M
273	Tanzania	2	24	2.36	couple	1.62	0.14	3	1	0.110959	3818.8	3	5	2	23.8095	0	357.732	0.346154	0	0.653846	0	3	M
274	Tanzania	2	24	6.22	couple	2.025	0.53	5	2	0.621051	1428.97	2	6	7	131.429	0	6134.49	0.199756	0.199756	0.300244	0.300244	3	F
275	Tanzania	2	24	4.09	couple	3.4425	0.09	7	1	0.4144	2141.73	3	7	2	86.4286	0	256.274	0.252744	0.166667	0.333333	0.247256	4	M
276	Tanzania	2	24	3.33	couple	1.62	0.25	4	1	0.683733	2261.92	5	6	0	122.619	30.6548	474.602	0.17516	0.166667	0.333333	0.32484	3	F
277	Tanzania	2	24	5.33	couple	2.025	0.14	7	1	0.429689	860.171	4	5	4	46.9048	0	294.341	0.229695	0.148476	0.392134	0.229695	3	F
278	Tanzania	2	24	7.44	man_single	2.025	0.35	3	1	0.189487	354.664	3	8	2	11.9048	2.97619	252.042	0.333333	0	0.666667	0	3	M
279	Tanzania	2	24	5.36	couple	3.24	0.04	7	2	0.461128	2022.94	4	5	1	119.048	29.7619	187.452	0.262208	0.131104	0.404458	0.202229	4	F
280	Tanzania	2	25	0.73	woman_single	1.62	0	4	0	0.325796	6307	0	6	6	35.7143	0	67.1394	0.393237	0	0.606763	0	4	M
281	Tanzania	2	25	2.61	couple	n/a	0.1	3	1	0.549776	4090.83	2	5	5	139.762	0	261.756	0.403509	0	0.596491	0	4	M
282	Tanzania	2	25	4.66	couple	0.81	0.65	3	2	0.441161	2072.18	3	7	4	101.429	25.3571	9777.51	0.314815	0.0740741	0.462963	0.148148	5	M
283	Tanzania	2	25	3.86	couple	0.405	0	3	0	0.5	6491.19	2	7	4	298.286	298.286	131.12	0.4034	0	0.5966	0	5	M
284	Tanzania	2	25	3.19	couple	3.4425	0	3	0	0.482759	909.091	3	6	5	33.3333	0	27.1716	0.402778	0	0.597222	0	5	M
285	Tanzania	2	25	3.61	couple	0.81	0.1	3	1	0	833.852	3	5	1	0	0	216.389	0.227306	0.113653	0.439361	0.21968	3	F
286	Tanzania	2	25	2.61	couple	2.025	0.05	1	1	0	4.06235	0	1	1	0	0	87.642	0	0	0	0	3	M
287	Tanzania	2	25	2.73	couple	2.43	0.3	3	1	0.3	11721.6	2	1	0	228.571	533.333	746.184	0.222222	0.111111	0.444444	0.222222	3	M
288	Tanzania	2	25	2.72	couple	0.405	0.6	5	1	0.978376	166787	0	5	5	10567.9	0	1547.21	0.330484	0.165242	0.336183	0.168092	4	M
289	Tanzania	2	25	8.77	couple	1.4175	0	6	2	0.450645	151.816	3	8	3	14.2857	3.57143	n/a	0.202291	0.202291	0.297709	0.297709	5	F
290	Tanzania	2	25	4.47	woman_single	0.81	0	2	0	0.393658	2273.18	0	8	8	95.2381	0	122.991	0.193014	0.193014	0.306986	0.306986	3	F
291	Tanzania	2	25	4.86	couple	0.405	0	2	0	0.257266	2399.4	5	6	1	71.4286	166.667	66.5076	0.384497	0.0462014	0.476899	0.0924027	3	M
292	Tanzania	2	26	1.33	couple	8.1	0	3	0	0.993949	54464.9	3	4	3	1714.29	0	366.5	0.497486	0.00100553	0.499497	0.00201106	3	M
293	Tanzania	2	26	2.93	couple	1.215	0	2	0	0	3340.5	2	4	1	0	0	131.793	0.226072	0.113036	0.440595	0.220297	3	M
294	Tanzania	2	26	8.8	couple	8.1	0	3	0	1	8181.82	0	4	4	1714.29	0	357.6	0.333333	0	0.666667	0	4	M
295	Tanzania	2	26	3.23	couple	4.455	0	3	0	1	7616.1	2	5	3	585.714	0	132.312	0.386792	0	0.613208	0	4	M
296	Tanzania	2	26	3.11	couple	n/a	0	2	0	0.88957	36185.3	3	6	4	2383.54	0	449.146	0.341354	0.0199494	0.618747	0.0199494	4	F
297	Tanzania	2	26	3.47	couple	0.405	0	2	0	1	17291.1	7	5	3	1428.57	0	23.84	0.333333	0	0.666667	0	4	M
298	Tanzania	2	26	9.26	couple	1.215	0	5	0	0.786022	3708.42	3	7	3	642.667	160.667	141.989	0.491005	0.00539724	0.498201	0.00539724	4	M
299	Tanzania	2	26	6.97	couple	1.8225	0	3	0	0.8	2152.08	3	7	3	285.714	0	97.2553	0.321429	0.0357143	0.607143	0.0357143	3	M
300	Tanzania	2	26	5.55	couple	2.2275	0.07	5	1	0.5	4367.57	3	1	1	288.571	288.571	187.067	0.225951	0.112975	0.440716	0.220358	3	F
301	Tanzania	2	26	4.23	couple	1.62	0.99	7	4	0.99723	7666.63	0	4	4	770	0	16514.3	0.323626	0.161813	0.34304	0.17152	4	F
302	Tanzania	2	26	4.86	couple	3.0375	0.5	4	1	1	4567.9	3	0	1	528.571	0	2514.22	0.249158	0.124579	0.417508	0.208754	3	M
303	Tanzania	2	26	3.61	couple	2.43	1	4	1	0.706259	6510.83	0	1	1	395.238	0	4950.97	0.29013	0.145065	0.376537	0.188268	3	M
304	Tanzania	2	27	4.08	woman_single	0.81	0.07	3	1	0.0994207	1848.95	7	3	1	17.8571	0	232.979	0.223971	0.223971	0.276029	0.276029	3	F
305	Tanzania	2	27	2.86	couple	n/a	0	3	0	0	3893.09	4	5	5	0	0	137.547	0.274892	0.137446	0.391775	0.195887	5	F
306	Tanzania	2	27	5.61	couple	0.81	0	2	0	1	2531.19	0	6	6	338.095	0	177.477	0.466216	0.0135135	0.493243	0.027027	4	M
307	Tanzania	2	27	2.48	couple	1.62	0.1	3	2	0.997884	1010.2	3	7	4	59.5238	0	199.124	0.277778	0.138889	0.388889	0.194444	4	M
308	Tanzania	2	27	3.59	couple	2.025	0.08	9	1	0.499977	85084.7	4	1	1	3636.19	3636.19	314.259	0.225091	0.112546	0.441575	0.220788	3	M
309	Tanzania	2	27	3.36	couple	2.025	0.6	6	1	0.915789	8482.14	0	4	4	621.429	0	5183.43	0.320872	0.160436	0.345794	0.172897	4	M
310	Tanzania	2	27	2.83	couple	3.24	0.11	4	1	0.726962	2070.67	0	1	1	101.429	0	231.967	0.246377	0.123188	0.42029	0.210145	4	M
311	Tanzania	2	27	3.95	couple	4.05	0.3	5	2	0.897611	4450.63	2	7	0	375.714	0	1878.31	0.333333	0.0860215	0.494624	0.0860215	3	M
312	Tanzania	2	27	2.61	couple	2.835	0.21	6	1	0.426996	2736.75	4	8	2	72.619	0	442.143	0.250831	0.125415	0.415836	0.207918	4	M
313	Tanzania	2	27	2.59	couple	3.24	0	3	0	0.630178	6264.09	3	7	5	243.429	0	126.09	0.253468	0.126734	0.413198	0.206599	4	M
314	Tanzania	2	28	2.34	couple	1.215	0.86	3	2	0	3686.92	6	3	2	0	0	9834.04	0.260528	0.130264	0.406139	0.203069	3	M
315	Tanzania	2	28	7.92	couple	12.15	7.4	7	2	0.964118	22520.2	3	8	6	4094.29	0	84296.8	0.342657	0	0.657343	0	5	M
316	Tanzania	2	28	5.11	couple	4.455	0	4	0	0.994168	1756.82	2	5	4	212.5	0	66.752	0.33807	0	0.66193	0	4	M
317	Tanzania	2	28	3.61	couple	3.24	1.2	4	2	0.983579	3327.55	3	6	4	281.314	0	9327.42	0.323706	0.161853	0.342961	0.17148	4	F
318	Tanzania	2	28	3.11	couple	1.62	0.11	3	1	0.135731	3908.81	3	7	5	39.2857	9.82143	344.554	0.250192	0.100452	0.449333	0.200023	5	M
319	Tanzania	2	28	3.72	woman_single	2.025	0	5	0	0.131148	3935.48	0	3	3	45.7143	45.7143	18.5733	0.166667	0.166667	0.333333	0.333333	5	F
320	Tanzania	2	28	2.47	woman_single	0.81	0.04	3	1	0.699283	4884.47	0	2	2	200.871	0	88.3095	0.244455	0.244455	0.255545	0.255545	3	F
321	Tanzania	2	28	1.75	couple	4.05	0.2	7	1	0.296522	116685	0	4	4	1441.65	3363.85	549.931	0.337477	0	0.662523	0	3	M
322	Tanzania	2	28	3.61	couple	4.86	0.22	4	2	0.627584	3666.44	2	3	0	197.776	0	707.225	0.317256	0.0730975	0.463451	0.146195	4	F
323	Tanzania	2	28	5.22	couple	1.215	0.2	5	1	0.40345	1547.95	4	8	0	77.619	19.4048	230.472	0.285714	0.142857	0.380952	0.190476	3	M
324	Tanzania	2	28	3.2	couple	2.835	0	6	0	0.762181	2767.55	3	7	7	160.714	0	108.284	0.447124	0.0211502	0.489425	0.0423004	3	M
325	Tanzania	2	28	5.33	couple	2.835	0.1	5	1	0.660539	1164.55	2	8	2	97.619	0	224.228	0.200793	0.200793	0.299207	0.299207	4	M
326	Tanzania	2	28	8.16	couple	2.025	0	4	0	0.864865	2720.59	4	7	1	457.143	0	133.015	0.325472	0.0235849	0.627358	0.0235849	3	F
327	Tanzania	2	29	5.34	couple	5.67	0.38	3	1	0.294919	16242.5	4	3	1	609.042	1421.1	1049.15	0.29688	0.14844	0.369787	0.184894	4	M
328	Tanzania	2	29	4.47	couple	5.67	0.12	5	1	0.499018	29393.7	5	6	1	1561.09	1561.09	508.341	0.222222	0.111111	0.444444	0.222222	4	M
329	Tanzania	2	29	6.58	couple	5.265	0	4	0	0.8	1458.97	4	6	1	182.857	45.7143	38.144	0.222222	0.111111	0.444444	0.222222	4	M
330	Tanzania	2	29	6.33	couple	5.265	0.05	5	1	1	1516.59	5	4	2	228.571	0	112.544	0.222222	0.111111	0.444444	0.222222	4	M
331	Tanzania	2	29	2.11	couple	6.48	0.32	3	2	0.999812	22235.5	3	8	4	1116.86	0	284.316	0.333333	0	0.666667	0	4	M
332	Tanzania	2	29	10.58	couple	14.175	0	4	0	1	1383.74	5	3	2	348.571	0	72.9504	0.495935	0	0.504065	0	3	M
333	Tanzania	2	29	6.19	couple	8.1	0.2	4	1	0.999917	6866.48	3	5	1	1011.9	0	567.512	0.337838	0	0.662162	0	3	M
334	Tanzania	2	29	3.36	man_single	0.81	0.25	2	1	0.555737	449.853	4	3	0	20	0	446.996	0.391659	0	0.608341	0	3	M
335	Tanzania	2	29	8.88	couple	4.05	0	4	0	0.976031	1892.2	4	4	2	390.476	0	95.36	0.225003	0.125014	0.42498	0.225003	4	M
336	Tanzania	2	29	4.32	couple	4.455	0	2	0	1	9237.04	2	4	1	950.095	0	214.083	0.277666	0.138833	0.389	0.1945	4	M
337	Tanzania	2	29	11.79	couple	11.34	0	5	0	0.417876	1461.41	2	4	1	171.429	0	161.654	0.275724	0.137862	0.390943	0.195471	4	M
338	Tanzania	2	29	1.33	couple	0.81	0	4	0	0	1503.76	7	4	2	0	0	25.1035	0.222222	0.111111	0.444444	0.222222	4	M
339	Tanzania	2	30	6.22	couple	6.885	1.6	6	3	0.28387	42476.8	0	4	4	1785.71	4166.67	20632.8	0.281225	0.140612	0.385442	0.192721	5	M
340	Tanzania	2	30	4.5	couple	n/a	0	2	0	0.437562	3900.4	2	4	1	182.857	182.857	82.6453	0.239983	0.119991	0.426684	0.213342	4	M
341	Tanzania	2	30	5.11	couple	4.05	0	3	0	1	3005.87	2	2	1	365.714	0	76.288	0.222222	0.111111	0.444444	0.222222	4	M
342	Tanzania	2	30	4.61	couple	1.215	0	3	0	0.987467	10550.9	0	7	7	1143.57	0	271.14	0.296416	0.148208	0.370251	0.185125	5	M
343	Tanzania	2	30	4.11	couple	12.15	4.3	4	2	0.79654	18125.8	3	7	5	1412.86	353.214	37518.5	0.333333	0.000742492	0.665182	0.000742492	5	M
344	Tanzania	2	30	3	couple	1.62	0	2	0	0.687059	4657.53	4	5	3	228.571	57.1429	71.52	0.333333	0.0200803	0.626506	0.0200803	4	M
345	Tanzania	2	30	3.33	couple	8.91	0	4	0	1	5085.89	2	6	3	403.238	0	94.0488	0.415017	0	0.584983	0	4	M
346	Tanzania	2	30	3.97	couple	4.86	2.19	2	2	0.99901	611575	3	5	1	57751.1	0	42663.5	0.33301	0.166505	0.333657	0.166828	4	F
347	Tanzania	2	30	2.36	woman_single	1.62	0	3	0	0.933897	13276.8	2	7	4	696.714	0	178.8	0.171283	0.171283	0.328717	0.328717	4	F
348	Tanzania	2	30	8.32	couple	3.24	0	3	0	0.727273	661.058	3	5	2	95.2381	0	42.6676	0.316667	0.05	0.583333	0.05	4	M
349	Tanzania	2	30	4.34	couple	6.885	0.4	7	1	0.956165	19804.5	3	9	6	1956.76	0	1209.82	0.241897	0.125105	0.419228	0.21377	3	M
350	Tanzania	2	30	3.19	couple	4.05	0.4	2	2	0.767482	9939.11	3	8	6	579.371	144.843	2599.84	0.172461	0.172461	0.327539	0.327539	4	F
351	Tanzania	2	31	2.61	couple	1.215	0.03	4	2	0.216149	4112.39	1	3	1	55.2381	128.889	127.11	0.429825	0	0.570175	0	4	M
352	Tanzania	2	31	4.11	couple	n/a	0.13	4	2	0.972981	3038.3	2	9	6	289.286	0	302.369	0.438638	0.00649408	0.54188	0.0129882	4	M
353	Tanzania	2	31	5.58	couple	1.62	0.12	3	2	0.999739	2425.36	2	7	4	322.143	0	308.085	0.366477	0	0.633523	0	5	F
354	Tanzania	2	31	1.6	woman_single	0.81	0.05	3	4	0.747475	618.75	2	6	0	17.619	0	182.236	0.195205	0.195205	0.304795	0.304795	3	F
355	Tanzania	2	31	4.86	couple	1.62	0.85	2	3	0.265234	10915.1	2	9	4	335	781.667	636.164	0.429976	0	0.570024	0	4	M
356	Tanzania	2	31	1.5	woman_single	0.81	0	3	0	0	1700	3	5	1	0	0	2.1338	0.166667	0.166667	0.333333	0.333333	4	F
357	Tanzania	2	31	0.86	woman_single	2.43	0	5	0	0.298432	35846.2	3	8	1	219.048	511.111	66.752	0.175156	0.175156	0.324844	0.324844	4	F
358	Tanzania	2	31	5.58	couple	4.86	5.4	8	3	0.3	10155.3	0	7	7	404.762	944.444	11003.2	0.246377	0.123188	0.42029	0.210145	5	M
359	Tanzania	2	31	2.86	couple	5.67	0	8	0	0.491031	4272.44	6	2	1	142.857	142.857	34.2501	0.224864	0.112432	0.441803	0.220901	3	M
360	Tanzania	2	31	5.22	couple	2.835	0	6	0	0.465602	1649.9	4	6	3	95.4762	23.869	56.8679	0.299842	0.149921	0.366824	0.183412	4	F
361	Tanzania	2	31	3.08	couple	1.215	0.4	6	1	0.0108613	11209.8	5	7	2	8.92857	0	2082.66	0.233518	0.112608	0.438683	0.215191	4	M
362	Tanzania	2	31	3.36	couple	1.215	0.08	5	1	0.0299184	7460.77	3	6	2	17.8571	4.46429	453.766	0.227945	0.109232	0.445043	0.217781	5	M
363	Tanzania	2	32	1.61	couple	1.62	0	2	0	0.666667	7453.42	2	4	4	190.476	0	145.567	0.214286	0.214286	0.285714	0.285714	3	F
364	Tanzania	2	32	2.72	woman_single	0.81	0.71	2	4	0.101638	10128.2	1	7	5	66.6667	0	10034.5	0.171986	0.171986	0.328014	0.328014	3	F
365	Tanzania	2	32	2.21	woman_single	1.62	0	3	0	1	13878.7	2	5	5	730.286	0	152.338	0.166667	0.166667	0.333333	0.333333	5	F
366	Tanzania	2	32	2.72	couple	6.075	0.21	1	1	0.499985	105886	3	8	6	3428.57	3428.57	1274.63	0.333333	0	0.666667	0	5	M
367	Tanzania	2	32	4.86	couple	3.24	0	7	0	0.768483	15668.7	1	7	2	1393.33	348.333	336.251	0.437678	0.0317969	0.478378	0.0521469	4	F
368	Tanzania	2	32	8.55	couple	1.215	0	3	0	0.722772	388.368	3	7	3	57.1429	0	23.84	0.25	0.25	0.25	0.25	4	F
369	Tanzania	2	32	4.46	couple	0.81	0.2	5	1	0.713994	2104	2	7	0	159.524	39.881	365.504	0.239583	0.197917	0.322917	0.239583	4	M
370	Tanzania	2	32	4.69	couple	4.05	0	7	0	1	2515.99	2	8	2	280.952	0	60.792	0.355422	0	0.644578	0	4	M
371	Tanzania	2	32	3.72	couple	0.70875	0.3	3	1	0.479481	6278.97	5	2	1	266.657	266.657	439.249	0.224516	0.112258	0.442151	0.221076	3	F
372	Tanzania	2	32	6.22	couple	2.43	0.1	4	1	0.341254	904.55	3	2	0	45.7143	45.7143	636.162	0.264757	0.132378	0.40191	0.200955	4	F
373	Tanzania	2	32	0.75	couple	0.6075	0	4	0	0.930913	4441.52	0	3	3	73.8333	0	20.9792	0.229269	0.114634	0.437398	0.218699	5	M
374	Tanzania	2	32	7.19	couple	38.475	0	5	0	0.483412	3668.29	1	3	1	303.571	303.571	109.491	0.240868	0.108447	0.441781	0.208904	5	M
375	Tanzania	2	33	4.05	couple	4.05	0	2	0	1	1422.22	3	7	4	137.143	0	28.608	0.333333	0	0.666667	0	2	M
376	Tanzania	2	33	5.19	couple	2.835	0	2	0	0.276004	785.362	2	5	4	26.7857	0	53.0249	0.280055	0.0921149	0.450495	0.177335	4	M
377	Tanzania	2	33	3.91	couple	2.43	0	3	0	0.553869	161.616	2	7	4	8.33333	0	16.688	0.258978	0.0743551	0.517957	0.14871	4	M
378	Tanzania	2	33	0.86	woman_single	1.215	0	2	0	0.881643	593.501	4	4	3	10.7143	0	7.152	0.166667	0.166667	0.333333	0.333333	3	F
379	Tanzania	2	33	1.59	couple	1.215	0	3	0	0.511002	2953.87	2	5	1	57.1429	14.2857	48.6908	0.278874	0.139437	0.387792	0.193896	3	F
380	Tanzania	2	33	2.19	couple	3.645	0	8	0	1	3835.62	5	7	1	200	0	58.408	0.245614	0.122807	0.421053	0.210526	3	M
381	Tanzania	2	33	1.6	woman_single	3.645	0.04	5	1	0.847378	9092.17	2	2	1	293.505	0	103.49	0.20082	0.20082	0.29918	0.29918	4	F
382	Tanzania	2	33	5.22	couple	2.835	0.05	9	1	0.486536	1223.21	2	3	2	73.9667	73.9667	112.674	0.275604	0.137802	0.391063	0.195531	4	F
383	Tanzania	2	33	1.33	couple	3.645	0	3	0	0.727273	3721.8	3	6	3	85.7143	0	19.0097	0.244444	0.122222	0.422222	0.211111	3	F
384	Tanzania	2	33	2.08	couple	2.835	0	4	0	0	96.1538	6	5	1	0	0	2.51035	0.222222	0.111111	0.444444	0.222222	3	F
385	Tanzania	2	33	2.58	couple	4.455	0.03	6	1	0.206405	9013.68	4	6	5	114.286	0	91.8639	0.333333	0.119883	0.426901	0.119883	3	F
386	Tanzania	2	33	1.33	couple	1.0125	0	3	0	0.49013	3374.89	4	6	1	52.381	52.381	26.224	0.220071	0.113262	0.440143	0.226524	4	F
387	Tanzania	2	34	2.36	couple	n/a	0.08	2	1	0.41487	1307.33	2	6	6	30.4762	0	178.457	0.239875	0.119938	0.426791	0.213396	4	M
388	Tanzania	2	34	2.33	couple	2.025	0	5	0	0.0691201	931.389	3	8	7	3.57143	0	27.4875	0.342278	0	0.657722	0	4	M
389	Tanzania	2	34	2.08	couple	2.43	0	1	0	0	769.231	6	4	2	0	0	20.0828	0.222222	0.111111	0.444444	0.222222	3	F
390	Tanzania	2	34	0	couple	0.2025	0.01	2	2	1	n/a	2	8	7	651.048	0	244.008	0.244073	0.122037	0.422594	0.211297	4	M
391	Tanzania	2	34	1.5	couple	1.215	0.02	3	1	0.305706	3271.11	2	6	6	35.7143	0	99.0624	0.294915	0.082034	0.458983	0.164068	5	F
392	Tanzania	2	34	3.47	couple	1.4175	0.2	6	1	0.674131	2950.71	4	2	0	164.343	41.0857	1404.82	0.235198	0.117599	0.431469	0.215734	5	M
393	Tanzania	2	34	3.84	couple	3.645	0.02	5	2	0.879808	4333.33	0	4	4	348.571	0	211.627	0.231497	0.115748	0.43517	0.217585	3	M
394	Tanzania	2	34	1	couple	4.05	3.3	6	2	0.95851	97296.8	0	2	2	2220.48	0	33075.6	0.494475	0	0.505525	0	5	M
395	Tanzania	2	34	4.44	couple	1.215	0	3	0	0.916318	58994	6	7	2	5714.63	0	4450.4	0.333333	0	0.666667	0	4	M
396	Tanzania	2	34	2.33	couple	4.05	0	5	0	0	4574.05	2	7	1	0	0	138.868	0.323358	0.161679	0.343308	0.171654	4	F
397	Tanzania	2	34	2.71	woman_single	1.4175	0.3	3	2	0.397457	1856.82	4	9	2	47.619	0	551.846	0.196403	0.196403	0.303597	0.303597	4	F
398	Tanzania	2	34	2.36	couple	0.81	0	5	0	0.157895	2683.62	2	7	4	23.8095	55.5556	43.6153	0.296296	0.148148	0.37037	0.185185	3	M
399	Tanzania	2	34	2.86	couple	2.6325	0.8	6	2	0.911609	11697.6	2	7	4	726.143	0	5189.95	0.388318	0	0.611682	0	4	M
400	Tanzania	2	34	5.45	couple	5.265	0.81	10	2	0.957031	4300.9	0	5	5	534.112	0	6945.09	0.333186	0.166593	0.333481	0.16674	5	M
401	Tanzania	2	35	0.86	woman_single	0.405	0	2	0	1	872.093	2	9	3	17.8571	0	7.152	0.192308	0.192308	0.307692	0.307692	3	F
402	Tanzania	2	35	5.36	couple	4.05	0.02	3	2	0.832686	1122.51	2	8	6	119.286	0	104.698	0.243529	0.217646	0.295295	0.243529	4	M
403	Tanzania	2	35	3.61	couple	4.86	4.55	4	4	0.764582	10119.1	2	9	8	665	166.25	11298.6	0.239707	0.210355	0.304321	0.245617	4	F
404	Tanzania	2	35	3.72	couple	3.24	0.02	3	4	0.863993	1186.59	4	7	5	90.8036	0	n/a	0.439837	0.03183	0.489232	0.0391009	4	F
405	Tanzania	2	35	4.36	couple	1.62	0	7	0	0.5	2201.83	6	7	1	114.286	114.286	23.84	0.222222	0.111111	0.444444	0.222222	4	M
406	Tanzania	2	35	3.05	couple	6.48	0.3	10	1	0.232117	7345.09	0	5	5	123.81	288.889	587.598	0.376321	0	0.623679	0	3	F
407	Tanzania	2	35	1	man_single	1.62	0	6	0	0.161077	2328.08	2	2	1	8.92857	0	2.44718	0	0	0	0	3	M
408	Tanzania	2	35	2.19	couple	8.1	2.1	8	1	0.888889	13150.7	0	7	7	609.524	0	12401.7	0.236667	0.113333	0.436667	0.213333	4	M
409	Tanzania	2	35	3.67	woman_single	2.43	0	4	0	0.863014	5967.3	4	8	4	450	0	47.6681	0.174641	0.174641	0.325359	0.325359	3	F
410	Tanzania	2	35	2.36	couple	1.215	0.1	5	1	0.55455	1176.71	4	9	4	36.6667	0	184.632	0.254225	0.127113	0.412441	0.206221	3	F
411	Tanzania	2	35	2.36	couple	2.025	0	3	0	0.59162	1611.49	2	7	4	53.5714	13.3929	2.54111	0.392253	0.0467819	0.47354	0.0874255	3	M
412	Tanzania	2	35	3.34	couple	3.0375	0.6	8	1	0.900956	4306.49	3	10	3	308.549	0	2168.88	0.317821	0.158911	0.348845	0.174423	4	M
413	Tanzania	2	36	2.61	couple	1.215	0	4	0	0.3	157931	2	7	1	2944.29	6870	737.014	0.222222	0.111111	0.444444	0.222222	3	M
414	Tanzania	2	36	5.33	couple	4.455	0.03	7	2	0.106294	5252.86	5	8	2	70.8571	0	381.411	0.316511	0.158255	0.350156	0.175078	4	M
415	Tanzania	2	36	3.11	couple	1.4175	0	4	0	0.117647	1229.9	3	7	1	10.7143	0	56.4829	0.235294	0.0980392	0.470588	0.196078	4	M
416	Tanzania	2	36	5.72	couple	8.1	0	5	0	0.761065	22989.5	3	10	9	2382.86	595.714	660.835	0.485412	0	0.514588	0	5	M
417	Tanzania	2	36	3.45	couple	5.67	0	4	2	1	4347.83	3	8	3	357.143	0	n/a	0.357143	0	0.642857	0	4	M
418	Tanzania	2	36	3.61	couple	2.2275	0	2	0	1	2712.47	2	7	5	233.143	0	48.6336	0.333333	0	0.666667	0	4	M
419	Tanzania	2	36	6.21	couple	1.8225	0	3	0	1	227.053	1	6	3	33.5714	0	13.4696	0.41716	0	0.58284	0	4	M
420	Tanzania	2	36	4.11	couple	2.025	0.06	5	1	0.281725	10669.6	4	8	1	294.149	686.347	203.229	0.30637	0.153185	0.360297	0.180148	5	M
421	Tanzania	2	36	3.97	couple	3.24	0.12	4	2	0.284989	17408.3	0	1	1	468.949	1094.21	336.33	0.234432	0.117216	0.432234	0.216117	3	M
422	Tanzania	2	36	1.86	couple	3.645	1.15	7	1	0.542683	7935.48	0	8	8	190.714	0	1382.87	0.333333	0.085034	0.496599	0.085034	5	M
423	Tanzania	2	36	5.72	couple	5.67	0	7	2	0.671429	4895.1	1	8	1	447.619	111.905	n/a	0.424125	0.0291829	0.51751	0.0291829	5	M
424	Tanzania	2	37	4.07	woman_single	0.6075	0.04	2	1	0.496416	356.363	6	4	2	17.1429	0	90.824	0.185918	0.185918	0.314082	0.314082	3	F
425	Tanzania	2	37	1.75	woman_single	1.215	0.37	3	2	0.676732	11002.5	2	5	6	310.238	0	4944.71	0.191691	0.191691	0.308309	0.308309	4	F
426	Tanzania	2	37	4.36	couple	4.86	0	3	0	1	13945	2	5	5	1447.62	0	309.92	0.469136	0	0.530864	0	5	M
427	Tanzania	2	37	0.6	woman_single	0.405	0	3	0	1	1000	4	3	0	14.2857	0	3.576	0.166667	0.166667	0.333333	0.333333	3	F
428	Tanzania	2	37	2.61	couple	n/a	0.19	3	1	0.537612	5765.52	1	8	0	192.619	0	442.847	0.239784	0.152043	0.347957	0.260216	4	M
429	Tanzania	2	37	5.56	couple	n/a	0	2	0	0.5	359.712	8	5	2	23.8095	0	18.5118	0.233333	0.166667	0.366667	0.233333	3	F
430	Tanzania	2	37	2.96	couple	1.8225	0	3	0	0.186581	2643.58	5	6	2	34.7619	8.69048	84.0122	0.333333	0.1221	0.422466	0.1221	4	F
431	Tanzania	2	37	5.43	couple	0.81	0	2	0	0.591304	1058.93	4	8	2	80.9524	20.2381	39.0916	0.314394	0.0568182	0.57197	0.0568182	3	F
432	Tanzania	2	37	5.45	couple	2.835	2	4	1	0.3	15045.9	4	4	1	585.714	1366.67	9702.87	0.304833	0.152416	0.361834	0.180917	3	M
433	Tanzania	2	37	7.32	couple	1.62	0	2	0	0.272727	1202.19	2	3	1	57.1429	57.1429	64.511	0.280702	0.140351	0.385965	0.192982	3	M
434	Tanzania	2	37	1.6	couple	5.265	1	4	1	0.207171	22807.2	0	2	2	180	0	6126.33	0.307155	0.153578	0.359511	0.179756	5	M
435	Tanzania	2	37	5.08	couple	2.025	0.2	6	1	0.944976	4753.69	5	1	0	543.333	0	994.654	0.279989	0.139995	0.386677	0.193339	3	F
436	Tanzania	2	38	7.03	man_single	6.48	0	3	0	0.554968	8309.14	4	8	3	771.845	0	745.477	0.347159	0.00298446	0.646872	0.00298446	5	M
437	Tanzania	2	38	21.24	couple	3.645	0.7	4	2	0.782404	1801.97	4	5	5	712.991	0	2945.43	0.295752	0.0816993	0.45915	0.163399	4	M
438	Tanzania	2	38	4.86	couple	4.05	0.9	3	2	0.784524	3212.87	1	7	3	291.667	72.9167	828.201	0.4484	0.0054609	0.535217	0.0109218	5	M
439	Tanzania	2	38	1.33	couple	5.265	2	4	4	1	36496.2	2	7	1	1155.71	0	16455.5	0.492063	0	0.507937	0	5	M
440	Tanzania	2	38	4.33	couple	2.835	0.1	4	1	0.799806	3358.21	2	7	0	276.905	69.2262	258.724	0.244444	0.122222	0.422222	0.211111	4	M
441	Tanzania	2	38	4.86	couple	4.05	0.06	5	1	0.403964	1567.19	2	8	1	73.2571	18.3143	163.216	0.248677	0.124339	0.417989	0.208995	4	M
442	Tanzania	2	38	0.73	man_single	1.215	0	4	0	0.484701	21705.2	3	8	1	182.857	182.857	38.144	0.333333	0	0.666667	0	2	M
443	Tanzania	2	38	1.59	couple	3.645	0	7	0	0.484701	16193.6	0	4	4	297.143	297.143	61.984	0.222222	0.111111	0.444444	0.222222	4	M
444	Tanzania	2	38	1.46	woman_single	7.29	2.8	7	3	0.710229	44646.6	0	9	9	1102.28	275.569	11767.1	0.200708	0.200708	0.299292	0.299292	5	F
445	Tanzania	2	38	3.86	couple	8.505	5.6	5	1	0.39342	18964.8	6	7	2	685.714	171.429	23430.7	0.328126	0.0260388	0.619797	0.0260388	4	M
446	Tanzania	2	38	3.95	couple	3.645	0	5	0	0.756993	704.821	8	8	5	50.1786	0	10.5086	0.351764	0.0200318	0.608172	0.0200318	4	M
447	Tanzania	2	38	3.47	couple	5.265	0.14	5	2	0.867128	11432.6	3	5	1	819.048	0	603.856	0.344562	0.0168431	0.621752	0.0168431	4	M
448	Tanzania	2	39	1.5	man_single	0.405	0	2	0	0	155.342	3	9	6	0	0	1.788	0.333333	0	0.666667	0	5	M
449	Tanzania	2	39	8.41	couple	8.1	0.12	3	2	0	41.5845	2	6	6	0	0	212.486	0.333333	0	0.666667	0	3	M
450	Tanzania	2	39	5.46	couple	2.835	0.2	2	2	0.499933	12089.5	3	8	5	785.714	785.714	422.088	0.333333	0	0.666667	0	4	M
451	Tanzania	2	39	5.86	couple	8.505	0.08	2	2	0.99976	5025.1	3	7	5	700.952	0	303.174	0.333333	0	0.666667	0	4	M
452	Tanzania	2	39	2.61	couple	2.835	0.07	3	1	0.211431	3344.76	2	8	1	43.9467	102.542	200.503	0.327093	0.163547	0.339573	0.169787	4	M
453	Tanzania	2	39	3.97	couple	8.1	0.23	4	1	0.346547	3939.55	3	7	1	129.048	129.048	493.202	0.265583	0.132791	0.401084	0.200542	5	M
454	Tanzania	2	39	7.33	couple	40.5	0.3	3	1	0.226241	3963.23	4	7	1	156.486	365.133	624.063	0.431193	0	0.568807	0	3	M
455	Tanzania	2	39	3.61	couple	16.2	0	3	1	0.697674	11911.4	0	2	2	714.286	0	n/a	0.247126	0.123563	0.41954	0.20977	5	M
456	Tanzania	2	39	1	man_single	n/a	0	2	0	1	8000	4	5	2	190.476	0	47.68	0.333333	0	0.666667	0	4	M
457	Tanzania	2	39	4.72	couple	4.86	0.27	8	1	0.750026	5087.39	4	8	7	428.81	107.202	568.094	0.333333	0.00998004	0.646707	0.00998004	4	M
458	Tanzania	2	39	3.36	couple	2.43	1.01	4	1	0.799605	106165	3	7	2	6791.19	1697.8	3425.29	0.333373	0	0.666627	0	3	M
459	Tanzania	2	39	3.11	couple	4.455	0	3	0	1	2572.35	4	3	1	190.476	0	47.68	0.333333	0	0.666667	0	3	M
460	Tanzania	2	40	8.68	couple	40.5	0.71	7	2	0.999534	10839.2	5	7	6	2239.05	0	6454.55	0.489658	0	0.510342	0	4	M
461	Tanzania	2	40	2.08	couple	1.215	0	4	0	0.411765	1634.62	3	5	5	33.3333	0	33.4475	0.207317	0.207317	0.292683	0.292683	4	F
462	Tanzania	2	40	3.47	couple	1.4175	0.15	3	1	0.998322	910.461	3	7	5	75.0952	0	292.726	0.169424	0.169424	0.330576	0.330576	3	F
463	Tanzania	2	40	2.61	couple	4.05	0.12	5	1	0.999036	2808.84	3	8	6	174.381	0	237.28	0.228162	0.228162	0.271838	0.271838	4	F
464	Tanzania	2	40	2.08	couple	3.4425	0	4	0	0.782609	4423.08	4	7	2	171.429	0	60.8635	0.239583	0.119792	0.427083	0.213542	4	M
465	Tanzania	2	40	4.22	couple	4.05	0.03	8	1	0.920922	1889.72	2	8	0	174.857	0	86.0804	0.333333	0.0189253	0.628816	0.0189253	4	M
466	Tanzania	2	40	7.19	couple	5.265	0	3	0	0.630527	7411.51	1	7	6	800	200	397.294	0.294921	0.0996096	0.435547	0.169922	4	M
467	Tanzania	2	40	4.97	couple	n/a	0	1	0	0.5	523.139	2	7	5	30.9524	30.9524	7.748	0.166667	0.166667	0.333333	0.333333	3	M
468	Tanzania	2	40	0	couple	0.405	0.08	6	1	0.947154	n/a	0	1	1	188.571	0	194.423	0.361506	0.00643221	0.625629	0.00643221	3	M
469	Tanzania	2	40	3.36	couple	3.0375	3	5	2	0.998502	14626.7	0	3	3	1168.38	0	14700.1	0.300289	0.150144	0.366378	0.183189	4	M
470	Tanzania	2	40	3.47	couple	1.8225	1.59	4	2	0.299992	144356	2	5	1	3577.86	8348.33	13580.6	0.328042	0.164021	0.338624	0.169312	4	F
471	Tanzania	2	40	5.97	couple	1.62	0.1	7	1	0.481203	8911.22	3	4	1	609.524	609.524	343.428	0.258427	0.129213	0.40824	0.20412	5	F
472	Tanzania	2	n/a	1	man_single	1.215	0	5	0	0.458716	5450	2	10	1	59.5238	59.5238	30.1766	0	0	0	0	3	M
473	Tanzania	3	41	5.34	couple	2.025	0.11	3	1	0.644498	1179.68	5	2	1	96.6667	24.1667	243.19	0.299878	0.18685	0.31315	0.200122	4	M
474	Tanzania	3	41	1.85	couple	1.215	0.12	6	2	0.787118	4340.16	2	3	4	150.476	16.7196	230.21	0.310811	0.155405	0.355856	0.177928	3	M
475	Tanzania	3	41	4.11	couple	2.025	0	3	0	0.169772	2407.7	3	3	1	40	0	124.365	0.24474	0.213872	0.301562	0.239825	4	M
476	Tanzania	3	41	2	couple	2.025	0.14	3	2	0.40805	6593.89	2	7	3	128.126	14.2362	251.253	0.187456	0.162439	0.34211	0.307995	5	M
477	Tanzania	3	41	4.61	couple	0.81	1.4	2	2	0.344437	513.901	2	4	5	19.4286	0	10243.6	0.222222	0.111111	0.444444	0.222222	5	F
478	Tanzania	3	41	2.5	couple	1.0125	0	4	0	0	591.397	2	6	4	0	0	18.1714	0.26038	0.13019	0.406287	0.203143	5	F
479	Tanzania	3	41	4.82	couple	4.05	0.2	3	2	0.572677	5748.93	3	6	3	377.829	0	299.985	0.33738	0.0830284	0.49077	0.088821	4	M
480	Tanzania	3	41	2.68	couple	4.455	0.76	4	2	0.569354	8578.72	4	4	1	311.667	0	8337.44	0.265238	0.182136	0.317864	0.234762	3	F
481	Tanzania	3	41	1.75	couple	4.05	0	2	0	0	171.429	2	5	2	0	0	0.251035	0.222222	0.111111	0.444444	0.222222	5	F
482	Tanzania	3	41	5.36	couple	3.24	6.01	3	3	0.729117	4488.44	1	5	4	417.646	0	85577.1	0.44165	0.0164542	0.525441	0.0164542	3	M
483	Tanzania	3	41	6.04	woman_single	3.0375	0.11	3	1	0.633936	5142.51	0	8	8	468.823	0	379.992	0.220891	0.220891	0.279109	0.279109	3	F
484	Tanzania	3	41	5.47	couple	2.025	0.11	3	1	0.593975	1902.1	0	5	5	147.143	0	229.265	0.308399	0.170854	0.349893	0.170854	4	F
485	Tanzania	3	41	1.75	couple	4.05	0	2	0	0	171.429	2	5	2	0	0	0.251035	0.222222	0.111111	0.444444	0.222222	5	F
486	Tanzania	3	42	6.85	couple	6.075	0	6	0	0.610939	11231.2	3	6	3	1119.09	0	705.954	0.333276	0.166638	0.33339	0.166695	5	M
487	Tanzania	3	42	4.47	couple	7.29	4.2	4	1	0.809026	8031.54	6	1	1	691.543	0	24631.3	0.253164	0.103698	0.444015	0.199123	3	M
488	Tanzania	3	42	0.75	couple_woman_works_away	8.91	1.4	1	2	0.996806	30738.2	0	5	5	547.143	0	11402.2	0.333333	0	0.666667	0	5	M
489	Tanzania	3	42	1.25	couple	2.43	0.3	3	2	0.66947	22102.3	4	7	2	440.381	48.9312	2464.97	0.23513	0.123443	0.419782	0.221646	5	M
490	Tanzania	3	42	14.39	couple	16.2	0	2	0	1	5337.04	0	5	5	1828.57	0	381.44	0.333333	0	0.666667	0	5	M
491	Tanzania	3	42	0.75	couple	1.62	0.15	3	1	0.710231	17090.1	4	9	2	216.749	24.0832	439.171	0.316861	0.0303891	0.605888	0.046861	5	M
492	Tanzania	3	42	2.83	couple	3.645	0.9	3	1	0.752412	10557.3	4	4	2	535.238	0	5632.7	0.269417	0.161373	0.361697	0.207513	3	M
493	Tanzania	3	42	9.99	couple	12.15	0	3	0	0.931983	6078.29	0	6	6	1347.43	0	353.303	0.333333	0.00773276	0.651201	0.00773276	3	M
494	Tanzania	3	42	9.63	couple	17.01	0.3	3	1	0.954797	9385.85	0	5	5	2054.76	0	1157.97	0.238383	0.119192	0.428283	0.214142	3	M
495	Tanzania	3	42	10.8	couple	1.62	0.05	2	1	0.340059	1163.31	2	7	1	101.724	11.3026	152.14	0.185074	0.171016	0.33375	0.31016	4	M
496	Tanzania	3	42	7.03	couple	4.455	0.11	3	1	0.862709	5180.51	0	2	2	748.071	0	420.902	0.348506	0.0167138	0.618066	0.0167138	4	M
497	Tanzania	3	42	7.1	couple	5.67	0.13	2	1	0.99969	1606.13	4	4	1	271.429	0	305.349	0.24359	0.121795	0.423077	0.211538	4	M
498	Tanzania	3	43	5.71	man_single	3.24	0.02	4	2	0.954971	730.118	2	8	1	94.7917	0	73.2008	0.351467	0.0161026	0.606456	0.0259745	4	M
499	Tanzania	3	43	4.61	man_single	2.6325	0.08	2	2	0.296934	2564.17	5	6	3	83.5714	195	175.987	0.32484	0.00849367	0.649679	0.0169873	4	M
500	Tanzania	3	43	5.09	man_single	12.15	0	1	0	1	333.988	2	9	3	40.4762	0	11.92	0.333333	0	0.666667	0	3	M
501	Tanzania	3	43	4.86	man_single	3.24	0.08	3	2	0.686572	326.067	1	10	4	25.9048	0	164.067	0.281351	0.0519823	0.562702	0.103965	4	M
502	Tanzania	3	43	6.65	couple	2.025	1.2	5	4	0.750146	42906.6	3	6	3	5096.14	1274.04	13297.2	0.333408	0.000326779	0.665938	0.000326779	4	M
503	Tanzania	3	43	3.86	couple	3.645	0.02	6	1	0.65849	929.745	3	8	1	56.2667	0	54.1288	0.283028	0.141514	0.383639	0.191819	5	M
504	Tanzania	3	43	1.93	couple	6.075	0.74	9	2	0.464562	5574.9	2	7	2	119.011	119.011	8160.99	0.292601	0.1463	0.374066	0.187033	4	M
505	Tanzania	3	43	3.11	couple	1.62	0.74	4	2	0.861818	15808.2	3	8	1	1008.81	0	142.673	0.277778	0.138889	0.388889	0.194444	5	F
506	Tanzania	3	43	4.82	couple	3.645	0.75	7	2	0.224334	866.189	4	7	4	22.3	0	5789.13	0.198384	0.198384	0.301616	0.301616	5	F
507	Tanzania	3	43	3.2	couple	3.4425	0	9	0	0.553282	903.699	3	7	3	38.0952	0	37.5083	0.313301	0.151472	0.36027	0.174957	5	M
508	Tanzania	3	43	9.56	couple	4.455	0.65	10	2	0.752059	2428.75	3	8	4	415.76	0	2274.03	0.194751	0.190197	0.31208	0.302972	5	M
509	Tanzania	3	43	4.97	couple	4.86	0.09	5	1	0.0945201	11814.4	3	9	2	132.143	1189.29	198.994	0.283198	0.0867209	0.45664	0.173442	5	M
510	Tanzania	3	44	6.19	couple	13.365	0	9	0	0.47151	58147.8	0	6	6	4040.79	0	5981.81	0.376413	0	0.623587	0	5	M
511	Tanzania	3	44	3.11	couple	n/a	0	4	0	0.984358	391.983	6	9	0	28.5714	0	0.9536	0.166667	0.166667	0.333333	0.333333	3	F
512	Tanzania	3	44	2.46	woman_single	2.43	0.11	6	1	0.275963	14206	3	9	1	229.619	535.778	207.116	0.25	0.25	0.25	0.25	5	F
513	Tanzania	3	44	3.61	couple	3.24	0.1	4	1	0.964639	11743.3	2	10	1	973.674	0	234.884	0.302025	0.152367	0.361933	0.183675	2	F
514	Tanzania	3	44	3.47	couple	4.455	0.11	5	1	0.485078	4456.45	2	9	2	178.6	44.65	339.618	0.276955	0.138477	0.389712	0.194856	5	F
515	Tanzania	3	44	4.69	couple	12.96	0.1	8	1	0.598358	11536	0	7	7	770.794	0	450.994	0.458853	0	0.541147	0	5	M
516	Tanzania	3	44	4.47	couple	8.91	0.35	5	2	1	3221.48	6	7	3	342.857	0	481.394	0.333333	0	0.666667	0	5	M
517	Tanzania	3	44	3.72	man_single	3.24	0.15	3	2	0.841704	4034.83	2	7	1	300.8	0	664.124	0.431037	0	0.568963	0	4	M
518	Tanzania	3	44	5.22	woman_single	0.81	0.03	2	1	0.874361	4511.67	3	9	2	490.286	0	249.265	0.406739	0	0.593261	0	3	M
519	Tanzania	3	44	1.59	man_single	2.6325	0	2	0	1	4245.28	3	9	5	160.714	0	10.0128	0.166667	0.166667	0.333333	0.333333	2	M
520	Tanzania	3	44	3.58	man_single	2.025	0	6	0	0.916144	1425.39	2	7	2	111.31	0	68.54	0.383185	0.0167693	0.566507	0.0335387	4	M
521	Tanzania	3	44	8.56	couple	11.745	0.38	8	1	0.924882	10742.7	3	7	1	2025	0	1166.72	0.469512	0.0121951	0.493902	0.0243902	5	M
